# Supplementary material for: The Mycorrizal Status in Vineyards Affected by Esca
Source: J Fungi (Basel). 2021 Oct 16;7(10):869. doi: 10.3390/jof7100869 (PMC8540504; doi:10.3390/jof7100869)
Supplement: Supplementary file 1 [file jof-07-00869-s001.zip]

Archive with 1 entries (1 files):
- jof-1378546-supplementary.pdf
